# Supplementary material for: Chronic Obstructive Pulmonary Disease in Elderly Patients with Acute and Advanced Heart Failure: Palliative Care Needs—Analysis of the EPICTER Study
Source: J Clin Med. 2022 Jun 27;11(13):3709. doi: 10.3390/jcm11133709 (PMC9267665; doi:10.3390/jcm11133709)
Supplement: Supplementary file 1 [file jcm-11-03709-s001.zip]

Archive with 1 entries (1 files):
- jcm-1690701-supplementary.pdf
